# Supplementary material for: Vitamin D Insufficiency Is Common in Ugandan Children and Is Associated with Severe Malaria
Source: PLoS One. 2014 Dec 3;9(12):e113185. doi: 10.1371/journal.pone.0113185 (PMC4254466; doi:10.1371/journal.pone.0113185)
Supplement: Data S1 — (XLSX) [file pone.0113185.s001.xlsx]

## Sheet: Sheet1
studyid	malgroup	vitamind	age	sex	haz	waz	whz
508	0	25	2.26146	1	-1.59	-0.82	0.35
459	0	32	2.06434	2	-2.06	-1.16	0.46
725	0	38	2.66667	1	-0.9	0.77	1.78
700	0	23	1.87543	1	-1.05	-0.35	0.75
361	0	26	4.71184	2	-0.36	-1.01	-1.1
391	0	28	3.66051	2	-2.32	-1.66	-0.26
401	0	26	3.92882	1	-0.41	-0.32	-0.16
457	0	24	4.36687	2	1.37	-0.02	-1.32
559	0	16	3.4935	2	-0.93	-0.83	-0.37
400	0	20	3.49897	1	1.05	0.26	-0.67
594	0	19	10.8364	1	0.47	-0.24
774	0	20	1.88638	1	-0.82	-1.18	-0.62
708	0	18	3.02806	2	-0.28	-0.26	-0.17
277	0	33	3.71253	2	0.98	0.77	0.41
497	0	20	4.43532	2	0.17	-0.32	-0.52
398	0	44	4.50103	2	-0.93	-0.39	0.4
412	0	20	4.38877	1	-1.43	-0.27	0.9
258	0	29	2.25599	2	0.05	0.46	0.69
764	0	20	2.15469	1	-1.39	-1.52	-0.75
370	0	24	5.99863	2	0.44	-0.15	-0.7
580	1	27	2.62012	1	-2.65	-3.07	-1.98
783	1	13	5.64271	2	-1.71	-1.5	-0.42
541	1	20	2.90212	2	1.71	-0.45	-2.54
693	1	17	2.46133	2		-2.55
759	1	13	2.00137	1	-0.65	-1.77	-1.74
486	1	21	1.84805	1	1.07	-0.95	-1.98
533	1	20	2.98426	2	2.04	-0.54	-3.19
402	1	27	2.62834	1	1.66	-2.29	-5.78
669	1	22	4.2245	1	-2.45	-0.36	1.65
448	1	35	2.39836	1	-1.69	-0.98	0.16
453	1	25	1.79603	1	-0.35	-1.05	-0.81
434	1	28	1.68652	1	0.59	-0.08	-0.14
570	1	29	1.71663	2	-2.89	-4.12	-1.83
804	1	16	5.30048	1	-0.81	-0.92	-0.52
705	1	20	6.00137	1	-1.58	-0.25	1.24
746	1	13	5.73854	1		-0.85
397	1	26	6.62834	1	-1.03	-1.64	-1.52
766	1	23	3.39493	1	-2.41	-1.35	0.08
679	1	21	3.6386	1	-0.24	-0.92	-1.27
480	1	24	3.90418	2	-0.61	1.35	2.32
477	1	10	7.61944	1	0.64	-0.47
455	1	27	3.12663	1	2.43	1.77	0.41
445	1	20	3.07734	2	-2.81	-2.49	-0.88
706	1	15	2.66667	1	-1.13	0.15	1.13
734	1	16	5.68104	2	0.1	0.18	0.22
591	1	17	4.49281	1	0.64	0.33	-0.08
501	1	20	2.5024	1	-1.09	-1.18	-0.7
380	1	29	1.58795	1	1.95	-1.63	-3.77
689	1	10	4.06297	2	-2.25	-2.54	-1.49
511	1	28	6.01506	2	-1.33	-3.61	-4.65
704	1	23	4.30664	1	-1.11	-0.44	0.35
255	1	23	3.29637	1	1.66	0.63	-0.65
676	1	34	5.29227	1	-1.71	-1.44	-0.32
416	1	22	3.34839	1	-0.66	-1.68	-2.02
579	1	10	1.9165	1		-1.22
522	1	24	3.09103	2	3.15	0.54	-2.25
716	1	27	1.51403	2	-1.38	-2.03	-0.91
776	1	23	7.41958	1	-0.39	-1.41
422	1	21	3.50445	2	1.56	-0.46	-2.42
718	1	10	6.96235	1	-2.26	-1.03	0.87
